# Supplementary material for: Mental health and wellbeing of further and higher education students returning to face-to-face learning after Covid-19 restrictions
Source: PLoS One. 2023 Jan 23;18(1):e0280689. doi: 10.1371/journal.pone.0280689 (PMC9870122; doi:10.1371/journal.pone.0280689)
Supplement: S1 File — (XLSX) [file pone.0280689.s001.xlsx]

## Sheet: Regression models
	Anxiety						Depression						Wellbeing
		Estimate	Std. Error	t value	Pr(>|t|)			Estimate	Std. Error	t value	Pr(>|t|)			Estimate	Std. Error	t value	Pr(>|t|)
	(Intercept)	1.90048	1.6884	1.12561	0.260567		(Intercept)	11.7916	1.8937	6.22674	6.6836e-10		(Intercept)	23.8749	1.62816	14.6637	1.06773e-44
	Age22_2	-0.11402	0.0370078	-3.08096	0.00211281		Age22_2	-0.0824474	0.0405629	-2.03258	0.0423263		Age22_2	-0.02101	0.0140705	-1.4932	0.135665
	Q12_PronounShe/Her	2.89619	0.49238	5.88202	5.32011e-09		Q12_PronounShe/Her	1.22157	0.535322	2.28193	0.022677		Q12_PronounShe/Her	-0.427745	0.189594	-2.25611	0.0242542
	Q12_PronounThey/Them	3.87701	2.22182	1.74498	0.0812586		Q12_PronounThey/Them	4.35694	2.4432	1.78329	0.0748049		Q12_PronounThey/Them	-0.499121	0.835624	-0.597304	0.550424
	Q12_PronounOther/Multiple	2.77243	1.61827	1.71321	0.0869457		Q12_PronounOther/Multiple	-0.99613	1.77852	-0.56009	0.575528		Q12_PronounOther/Multiple	0.404877	0.609846	0.6639	0.50689
	Q14_SexualityHomosexual	3.33647	1.06935	3.1201	0.00185329		Q14_SexualityHomosexual	2.81956	1.17787	2.39379	0.0168363		Q16_EthnicityMixed/Multiple	0.203725	0.354239	0.575105	0.565335
	Q14_SexualityBisexual	-0.630495	0.718192	-0.877891	0.380188		Q14_SexualityBisexual	0.220043	0.790915	0.278214	0.780899		Q16_EthnicityAsian	-0.388662	0.360086	-1.07936	0.280659
	Q14_SexualityOther/Unsure/Prefer not to say	0.513809	1.11312	0.461592	0.644462		Q14_SexualityOther/Unsure/Prefer not to say	2.70166	1.22529	2.20492	0.0276591		Q16_EthnicityBlack	0.840344	0.316247	2.65724	0.00798938
	Q18_Additional_NeedsNo	-4.2283	0.613389	-6.89334	9.0034e-12		Q18_Additional_NeedsNo	-3.39323	0.676095	-5.01886	6.0262e-07		Q16_EthnicityOther	-0.296634	0.490209	-0.605118	0.545222
	Q18_Additional_NeedsPrefer not to say	-3.3703	1.61443	-2.08761	0.0370545		Q18_Additional_NeedsPrefer not to say	-0.186765	1.77721	-0.105089	0.916324		Q6_English_first_LangNo	0.394223	0.24945	1.58037	0.114302
	Q18_Additional_NeedsUnsure	-2.91835	0.970521	-3.00699	0.0026963		Q18_Additional_NeedsUnsure	-0.613561	1.06149	-0.578017	0.563367		Q17_3_Cat_religionNo religion	-0.512321	0.202188	-2.53388	0.011415
	Q9_Study_away_from_homeNo	-0.721791	0.50755	-1.42211	0.155269		Q9_Study_away_from_homeNo	-1.27461	0.550438	-2.31563	0.0207555		Q17_3_Cat_religionOther	0.426915	0.330586	1.29139	0.196834
	Q3_Level_of_StudyLevel 4-6	1.03468	0.66024	1.56712	0.117363		Categorical_PAModerately active	-0.936749	0.799468	-1.17172	0.241556		Categorical_PAModerately active	0.611042	0.280992	2.17459	0.0298677
	Q3_Level_of_StudyLevel 7-8	2.24504	0.766284	2.92978	0.00345954		Categorical_PAActive	-2.98225	0.957289	-3.11531	0.00188338		Categorical_PAActive	1.58646	0.335886	4.7232	2.61309e-06
	General_SES_Total	-0.264602	0.0440016	-6.01346	2.44224e-09		Q3_Level_of_StudyLevel 4-6	2.80215	0.727336	3.85262	0.000123372		Q3_Level_of_StudyLevel 4-6	-0.53595	0.251627	-2.12993	0.0333928
	Q8_Three_Cat_CountriesEurope	1.26837	0.873501	1.45205	0.146762		Q3_Level_of_StudyLevel 7-8	3.01131	0.841622	3.57799	0.000360788		Q3_Level_of_StudyLevel 7-8	-0.622015	0.292102	-2.12945	0.0334331
	Q8_Three_Cat_CountriesOther	1.37989	0.568042	2.4292	0.015286		General_SES_Total	-0.419113	0.0490586	-8.54311	4.13222e-17		General_SES_Total	0.288318	0.0180763	15.9501	8.26297e-52
	Problem_Focused_Coping_3Part	-0.109532	0.0631637	-1.73409	0.0831728		Problem_Focused_Coping_3Part	-0.468571	0.0694698	-6.74497	2.42838e-11		Q8_Three_Cat_CountriesEurope	-0.391674	0.37637	-1.04066	0.298256
	Emotion_Focused_Coping_3Part	0.391539	0.0570964	6.85752	1.14607e-11		Emotion_Focused_Coping_3Part	0.434094	0.0628513	6.90669	8.227e-12		Q8_Three_Cat_CountriesOther	-0.682324	0.301435	-2.26358	0.0237888
	Avoidant_Coping_3Part	0.695994	0.0620828	11.2107	9.60613e-28		Avoidant_Coping_3Part	0.968264	0.0685157	14.132	6.66096e-42		Problem_Focused_Coping_3Part_1	-0.36761	0.133509	-2.75344	0.00599173
													Problem_Focused_Coping_3Part_2	0.196335	0.022964	8.5497	3.95496e-17
													Emotion_Focused_Coping_3Part_1	-0.158068	0.0528493	-2.99091	0.00284173
													Avoidant_Coping_3Part_1	-0.316561	0.0386415	-8.19227	6.88078e-16
	R square	0.422						0.4844						0.4597
	Adjusted R square	0.4124						0.4758						0.4492
	F statistic	43.8						56.37						43.7
	p-value	2.2e-16						2.2e-16						2.2e-16

## Sheet: Graphs
vars	betas	se	low	up	pvalue	sig	outcome	var_grp	grp
Age (22.76 to max)	-0.11402	0.0370078	-0.186555	-0.0414842	0.00211281	1	Anxiety	Age	1
He/Him							Anxiety	Pronouns	1
She/Her	2.89619	0.49238	1.93113	3.86126	5.32011e-09	1	Anxiety	Pronouns	2
They/Them	3.87701	2.22182	-0.477745	8.23177	0.0812586	0	Anxiety	Pronouns	3
Other/Multiple	2.77243	1.61827	-0.399372	5.94424	0.0869457	0	Anxiety	Pronouns	4
Heterosexual							Anxiety	Sexuality	1
Homosexual	3.33647	1.06935	1.24055	5.4324	0.00185329	1	Anxiety	Sexuality	2
Bisexual	-0.630495	0.718192	-2.03815	0.777162	0.380188	0	Anxiety	Sexuality	3
Other/Unsure/NTS	0.513809	1.11312	-1.66791	2.69553	0.644462	0	Anxiety	Sexuality	4
Yes							Anxiety	Add needs	1
No	-4.2283	0.613389	-5.43055	-3.02606	9.0034e-12	1	Anxiety	Add needs	2
NTS	-3.3703	1.61443	-6.53458	-0.20602	0.0370545	1	Anxiety	Add needs	3
Unsure	-2.91835	0.970521	-4.82057	-1.01613	0.0026963	1	Anxiety	Add needs	4
Away							Anxiety	Study from
Home	-0.721791	0.50755	-1.71659	0.273008	0.155269		Anxiety	Study from
Level 1-3							Anxiety	Study levels	1
Level 4-6	1.03468	0.66024	-0.259392	2.32875	0.117363	0	Anxiety	Study levels	2
Level 7-8	2.24504	0.766284	0.743129	3.74696	0.00345954	1	Anxiety	Study levels	3
General SEff	-0.264602	0.0440016	-0.350846	-0.178359	2.44224e-09	1	Anxiety	General SEff	1
UK							Anxiety	Country	1
Europe	1.26837	0.873501	-0.443692	2.98043	0.146762	0	Anxiety	Country	2
Other	1.37989	0.568042	0.266524	2.49325	0.015286	1	Anxiety	Country	3
P focused	-0.109532	0.0631637	-0.233332	0.0142694	0.0831728	0	Anxiety	Coping	1
E focused	0.391539	0.0570964	0.27963	0.503448	1.14607e-11	1	Anxiety	Coping	2
Avoidant	0.695994	0.0620828	0.574311	0.817676	9.60613e-28	1	Anxiety	Coping	3
Age (22.76 to max)	-0.0824474	0.0405629	-0.161951	-0.00294408	0.0423263	1	Depression	Age	1
He/Him							Depression	Pronouns	1
She/Her	1.22157	0.535322	0.172337	2.2708	0.022677	1	Depression	Pronouns	2
They/Them	4.35694	2.4432	-0.431736	9.14563	0.0748049	0	Depression	Pronouns	3
Other/Multiple	-0.99613	1.77852	-4.48202	2.48976	0.575528	0	Depression	Pronouns	4
Heterosexual							Depression	Sexuality	1
Homosexual	2.81956	1.17787	0.510944	5.12818	0.0168363	1	Depression	Sexuality	2
Bisexual	0.220043	0.790915	-1.33015	1.77024	0.780899	0	Depression	Sexuality	3
Other/Unsure/NTS	2.70166	1.22529	0.300093	5.10322	0.0276591	1	Depression	Sexuality	4
Yes							Depression	Add needs	1
No	-3.39323	0.676095	-4.71838	-2.06808	6.0262e-07	1	Depression	Add needs	2
NTS	-0.186765	1.77721	-3.6701	3.29657	0.916324	0	Depression	Add needs	3
Unsure	-0.613561	1.06149	-2.69409	1.46697	0.563367	0	Depression	Add needs	4
Away							Depression	Study from	1
Home	-1.27461	0.550438	-2.35347	-0.19575	0.0207555	1	Depression	Study from	2
Mod inactive							Depression	PA level	1
Mod active	-0.936749	0.799468	-2.50371	0.630207	0.241556	0	Depression	PA level	2
Active	-2.98225	0.957289	-4.85854	-1.10597	0.00188338	1	Depression	PA level	3
Level 1-3							Depression	Study levels	1
Level 4-6	2.80215	0.727336	1.37657	4.22773	0.000123372	1	Depression	Study levels	2
Level 7-8	3.01131	0.841622	1.36173	4.66089	0.000360788	1	Depression	Study levels	3
General SEff	-0.419113	0.0490586	-0.515268	-0.322958	4.13222e-17	1	Depression	General SEff	1
P focused	-0.468571	0.0694698	-0.604732	-0.332411	2.42838e-11	1	Depression	Coping	1
E focused	0.434094	0.0628513	0.310906	0.557283	8.227e-12	1	Depression	Coping	2
Avoidant	0.968264	0.0685157	0.833973	1.10255	6.66096e-42	1	Depression	Coping	3
Age (22.76 to max)	-0.02101	0.0140705	-0.0485881	0.00656816	0.135665	0	Wellbeing	Age	1
He/Him							Wellbeing	Pronouns	1
She/Her	-0.427745	0.189594	-0.79935	-0.0561408	0.0242542	1	Wellbeing	Pronouns	2
They/Them	-0.499121	0.835624	-2.13694	1.1387	0.550424	0	Wellbeing	Pronouns	3
Other/Multiple	0.404877	0.609846	-0.790421	1.60017	0.50689	0	Wellbeing	Pronouns	4
White							Wellbeing	Ethnicity	1
Mixed/Multiple	0.203725	0.354239	-0.490584	0.898033	0.565335	0	Wellbeing	Ethnicity	2
Asian	-0.388662	0.360086	-1.09443	0.317107	0.280659	0	Wellbeing	Ethnicity	3
Black	0.840344	0.316247	0.2205	1.46019	0.00798938	1	Wellbeing	Ethnicity	4
Other	-0.296634	0.490209	-1.25744	0.664175	0.545222	0	Wellbeing	Ethnicity	5
English							Wellbeing	First Language	1
Others	0.394223	0.24945	-0.0946989	0.883145	0.114302	0	Wellbeing	First Language	2
Christian							Wellbeing	Religion	1
No religion	-0.512321	0.202188	-0.90861	-0.116032	0.011415	1	Wellbeing	Religion	2
Others	0.426915	0.330586	-0.221034	1.07486	0.196834	0	Wellbeing	Religion	3
Mod inactive							Wellbeing	PA level	1
Mod active	0.611042	0.280992	0.0602982	1.16179	0.0298677	1	Wellbeing	PA level	2
Active	1.58646	0.335886	0.928122	2.2448	2.61309e-06	1	Wellbeing	PA level	3
Level 1-3							Wellbeing	Study levels	1
Level 4-6	-0.53595	0.251627	-1.02914	-0.0427597	0.0333928	1	Wellbeing	Study levels	2
Level 7-8	-0.622015	0.292102	-1.19453	-0.0494955	0.0334331	1	Wellbeing	Study levels	3
General SEff	0.288318	0.0180763	0.252888	0.323747	8.26297e-52	1	Wellbeing	General SEff	1
UK							Wellbeing	Country	1
Europe	-0.391674	0.37637	-1.12936	0.346012	0.298256	0	Wellbeing	Country	2
Other	-0.682324	0.301435	-1.27314	-0.0915106	0.0237888	1	Wellbeing	Country	3
P focused(min to 13)	-0.36761	0.133509	-0.629288	-0.105932	0.00599173	1	Wellbeing	Coping	1
P focused(13 to max)	0.196335	0.022964	0.151326	0.241344	3.95496e-17	1	Wellbeing	Coping	2
E focused(min to 24)	-0.158068	0.0528493	-0.261652	-0.0544831	0.00284173	1	Wellbeing	Coping	3
Avoidant(min to 17)	-0.316561	0.0386415	-0.392299	-0.240824	6.88078e-16	1	Wellbeing	Coping	4

## Sheet: Factor associations
vars	betas	se	low	up	pvalue	sig	outcome	var_grp	grp
Age (22.76 to max)	-0.11402	0.0370078	-0.186555	-0.0414842	0.00211281	1	Anxiety	Age	1
He/Him							Anxiety	Pronouns	1
She/Her	2.89619	0.49238	1.93113	3.86126	5.32011e-09	1	Anxiety	Pronouns	2
They/Them	3.87701	2.22182	-0.477745	8.23177	0.0812586	0	Anxiety	Pronouns	3
Other/Multiple	2.77243	1.61827	-0.399372	5.94424	0.0869457	0	Anxiety	Pronouns	4
English							Anxiety	First Language	1
Others							Anxiety	First Language	2
Heterosexual							Anxiety	Sexuality	1
Homosexual	3.33647	1.06935	1.24055	5.4324	0.00185329	1	Anxiety	Sexuality	2
Bisexual	-0.630495	0.718192	-2.03815	0.777162	0.380188	0	Anxiety	Sexuality	3
Other/Unsure/NTS	0.513809	1.11312	-1.66791	2.69553	0.644462	0	Anxiety	Sexuality	4
Yes							Anxiety	Add needs	1
No	-4.2283	0.613389	-5.43055	-3.02606	9.0034e-12	1	Anxiety	Add needs	2
NTS	-3.3703	1.61443	-6.53458	-0.20602	0.0370545	1	Anxiety	Add needs	3
Unsure	-2.91835	0.970521	-4.82057	-1.01613	0.0026963	1	Anxiety	Add needs	4
Away							Anxiety	Study from	1
Home	-0.721791	0.50755	-1.71659	0.273008	0.155269		Anxiety	Study from	2
Level 1-3							Anxiety	Study levels	1
Level 4-6	1.03468	0.66024	-0.259392	2.32875	0.117363	0	Anxiety	Study levels	2
Level 7-8	2.24504	0.766284	0.743129	3.74696	0.00345954	1	Anxiety	Study levels	3
General SEff	-0.264602	0.0440016	-0.350846	-0.178359	2.44224e-09	1	Anxiety	General SEff	1
UK							Anxiety	Country	1
Europe	1.26837	0.873501	-0.443692	2.98043	0.146762	0	Anxiety	Country	2
Other	1.37989	0.568042	0.266524	2.49325	0.015286	1	Anxiety	Country	3
P focused	-0.109532	0.0631637	-0.233332	0.0142694	0.0831728	0	Anxiety	Coping	1
E focused	0.391539	0.0570964	0.27963	0.503448	1.14607e-11	1	Anxiety	Coping	2
Avoidant	0.695994	0.0620828	0.574311	0.817676	9.60613e-28	1	Anxiety	Coping	3
Age (22.76 to max)	-0.0824474	0.0405629	-0.161951	-0.00294408	0.0423263	1	Depression	Age	1
He/Him							Depression	Pronouns	1
She/Her	1.22157	0.535322	0.172337	2.2708	0.022677	1	Depression	Pronouns	2
They/Them	4.35694	2.4432	-0.431736	9.14563	0.0748049	0	Depression	Pronouns	3
Other/Multiple	-0.99613	1.77852	-4.48202	2.48976	0.575528	0	Depression	Pronouns	4
English							Depression	First Language	1
Others							Depression	First Language	2
Heterosexual							Depression	Sexuality	1
Homosexual	2.81956	1.17787	0.510944	5.12818	0.0168363	1	Depression	Sexuality	2
Bisexual	0.220043	0.790915	-1.33015	1.77024	0.780899	0	Depression	Sexuality	3
Other/Unsure/NTS	2.70166	1.22529	0.300093	5.10322	0.0276591	1	Depression	Sexuality	4
Yes							Depression	Add needs	1
No	-3.39323	0.676095	-4.71838	-2.06808	6.0262e-07	1	Depression	Add needs	2
NTS	-0.186765	1.77721	-3.6701	3.29657	0.916324	0	Depression	Add needs	3
Unsure	-0.613561	1.06149	-2.69409	1.46697	0.563367	0	Depression	Add needs	4
Away							Depression	Study from	1
Home	-1.27461	0.550438	-2.35347	-0.19575	0.0207555	1	Depression	Study from	2
Mod inactive							Depression	PA level	1
Mod active	-0.936749	0.799468	-2.50371	0.630207	0.241556	0	Depression	PA level	2
Active	-2.98225	0.957289	-4.85854	-1.10597	0.00188338	1	Depression	PA level	3
Level 1-3							Depression	Study levels	1
Level 4-6	2.80215	0.727336	1.37657	4.22773	0.000123372	1	Depression	Study levels	2
Level 7-8	3.01131	0.841622	1.36173	4.66089	0.000360788	1	Depression	Study levels	3
General SEff	-0.419113	0.0490586	-0.515268	-0.322958	4.13222e-17	1	Depression	General SEff	1
UK							Depression	Country	1
Europe							Depression	Country	2
Other							Depression	Country	3
P focused	-0.468571	0.0694698	-0.604732	-0.332411	2.42838e-11	1	Depression	Coping	1
E focused	0.434094	0.0628513	0.310906	0.557283	8.227e-12	1	Depression	Coping	2
Avoidant	0.968264	0.0685157	0.833973	1.10255	6.66096e-42	1	Depression	Coping	3
Age (22.76 to max)	-0.02101	0.0140705	-0.0485881	0.00656816	0.135665	0	Wellbeing	Age	1
He/Him							Wellbeing	Pronouns	1
She/Her	-0.427745	0.189594	-0.79935	-0.0561408	0.0242542	1	Wellbeing	Pronouns	2
They/Them	-0.499121	0.835624	-2.13694	1.1387	0.550424	0	Wellbeing	Pronouns	3
Other/Multiple	0.404877	0.609846	-0.790421	1.60017	0.50689	0	Wellbeing	Pronouns	4
White							Wellbeing	Ethnicity	1
Mixed/Multiple	0.203725	0.354239	-0.490584	0.898033	0.565335	0	Wellbeing	Ethnicity	2
Asian	-0.388662	0.360086	-1.09443	0.317107	0.280659	0	Wellbeing	Ethnicity	3
Black	0.840344	0.316247	0.2205	1.46019	0.00798938	1	Wellbeing	Ethnicity	4
Other	-0.296634	0.490209	-1.25744	0.664175	0.545222	0	Wellbeing	Ethnicity	5
English							Wellbeing	First Language	1
Others	0.394223	0.24945	-0.0946989	0.883145	0.114302	0	Wellbeing	First Language	2
Christian							Wellbeing	Religion	1
No religion	-0.512321	0.202188	-0.90861	-0.116032	0.011415	1	Wellbeing	Religion	2
Others	0.426915	0.330586	-0.221034	1.07486	0.196834	0	Wellbeing	Religion	3
Heterosexual							Wellbeing	Sexuality	1
Homosexual							Wellbeing	Sexuality	2
Bisexual							Wellbeing	Sexuality	3
Other/Unsure/NTS							Wellbeing	Sexuality	4
Yes							Wellbeing	Add needs	1
No							Wellbeing	Add needs	2
NTS							Wellbeing	Add needs	3
Unsure							Wellbeing	Add needs	4
Away							Wellbeing	Study from	1
Home							Wellbeing	Study from	2
Mod inactive							Wellbeing	PA level	1
Mod active	0.611042	0.280992	0.0602982	1.16179	0.0298677	1	Wellbeing	PA level	2
Active	1.58646	0.335886	0.928122	2.2448	2.61309e-06	1	Wellbeing	PA level	3
Level 1-3							Wellbeing	Study levels	1
Level 4-6	-0.53595	0.251627	-1.02914	-0.0427597	0.0333928	1	Wellbeing	Study levels	2
Level 7-8	-0.622015	0.292102	-1.19453	-0.0494955	0.0334331	1	Wellbeing	Study levels	3
General SEff	0.288318	0.0180763	0.252888	0.323747	8.26297e-52	1	Wellbeing	General SEff	1
UK							Wellbeing	Country	1
Europe	-0.391674	0.37637	-1.12936	0.346012	0.298256	0	Wellbeing	Country	2
Other	-0.682324	0.301435	-1.27314	-0.0915106	0.0237888	1	Wellbeing	Country	3
P focused(min to 13)	-0.36761	0.133509	-0.629288	-0.105932	0.00599173	1	Wellbeing	Coping	1
P focused(13 to max)	0.196335	0.022964	0.151326	0.241344	3.95496e-17	1	Wellbeing	Coping	2
E focused(min to 24)	-0.158068	0.0528493	-0.261652	-0.0544831	0.00284173	1	Wellbeing	Coping	3
Avoidant(min to 17)	-0.316561	0.0386415	-0.392299	-0.240824	6.88078e-16	1	Wellbeing	Coping	4

## Sheet: Prevalence
				N= 1160
		Anxiety	prop	%
		Normal	0.294828	29.4828
		Mild	0.0758621	7.58621
		Moderate	0.213793	21.3793
		Severe	0.127586	12.7586
		Extremely Severe	0.287931	28.7931
		Total
		Depression	prop	%
		Normal	0.299138	29.9138
		Mild	0.118966	11.8966
		Moderate	0.22931	22.931
		Severe	0.125	12.5
		Extremely Severe	0.227586	22.7586
